# Supplementary material for: Interaction of pAsa5 and pAsa8 Plasmids in Aeromonas salmonicida subsp. salmonicida
Source: Microorganisms. 2023 Nov 2;11(11):2685. doi: 10.3390/microorganisms11112685 (PMC10673383; doi:10.3390/microorganisms11112685)
Supplement: Supplementary file 1 [file microorganisms-11-02685-s001.zip]

Archive with 1 entries (1 files):
- VF_Supplementary_material.pdf
